# Supplementary material for: Culturally Adapted, Clinician-Led, Bilingual Group Exercise Program for Older Migrant Adults: Single-Arm Pre–Post-Intervention
Source: Int J Environ Res Public Health. 2025 Jun 2;22(6):888. doi: 10.3390/ijerph22060888 (PMC12193282; doi:10.3390/ijerph22060888)
Supplement: Supplementary file 1 [file ijerph-22-00888-s001.zip]

Archive with 7 entries (6 files):
- Move Together - Supplemental File 1 - Strobe Cohort Checklist.pdf
- Move Together - Supplemental File 3 - Pre and Post Program Survey.pdf
- Move-Together-TIDieR-Checklist-Word-Supplementary-File2.pdf
- __MACOSX/
- __MACOSX/._Move Together - Supplemental File 1 - Strobe Cohort Checklist.docx
- __MACOSX/._Move Together - Supplemental File 3 - Pre and Post Program Survey.pdf
- __MACOSX/._Move-Together-TIDieR-Checklist-Word-Supplementary-File2.docx
